# Supplementary material for: MAPK phosphatase 1 inhibition of p38α within lung myofibroblasts is essential for spontaneous fibrosis resolution
Source: J Clin Invest. 2024 Mar 21;134(10):e172826. doi: 10.1172/JCI172826 (PMC11093610; doi:10.1172/JCI172826)
Supplement: Supporting data values [file jci-134-172826-s120.xlsx]

## Sheet: Figure 1_data
	Figure 1B			Figure 1C
	Normal	IPF		Protein			mRNA
	3.28072	0.19725		Vehicle	TGFβ		Vehicle	TGFβ
	2.98849	0.164892		3.40304	0.288721		1.00097	0.218647
	0.549572	0.081663		1.75641	0.044958		1.00019	0.270031
	1.74939	0.100911		1.68609	0.094684		1.00001	0.1512
	1.41579	0.656814		1.62484	0.091416		1	0.34944
	0.56212	0.623431					1.00053	0.424777
	2.14529	0.833219

## Sheet: Figure 1_stats
	Figure 1B
MKP1 Protein Expression	Unpaired t test				df = degrees of freedom
	P value	0.0055			t = t value
	P value summary	**
	Significantly different (P < 0.05)?	Yes
	One- or two-tailed P value?	Two-tailed
	t, df	t=3.379, df=12
	How big is the difference?
	Mean of column A	1.813
	Mean of column B	0.3797
	Difference between means (B - A) ± SEM	-1.433 ± 0.4242
	95% confidence interval	-2.358 to -0.5091
	R squared (eta squared)	0.4876
	Figure 1C
MKP1 Protein Expression	Unpaired t test
	P value	0.0037
	P value summary	**
	Significantly different (P < 0.05)?	Yes
	One- or two-tailed P value?	Two-tailed
	t, df	t=4.593, df=6
	How big is the difference?
	Mean of column A	2.118
	Mean of column B	0.1299
	Difference between means (B - A) ± SEM	-1.988 ± 0.4327
	95% confidence interval	-3.046 to -0.9288
	R squared (eta squared)	0.7786
RIGHT
MKP1 mRNA Expression	Unpaired t test
	P value	<0.0001
	P value summary	****
	Significantly different (P < 0.05)?	Yes
	One- or two-tailed P value?	Two-tailed
	t, df	t=14.93, df=8
	How big is the difference?
	Mean of column A	1
	Mean of column B	0.2828
	Difference between means (B - A) ± SEM	-0.7175 ± 0.04806
	95% confidence interval	-0.8284 to -0.6067
	R squared (eta squared)	0.9654

## Sheet: Figure 2_data
	Figure 2A
	SMA		Col1A1		FN1		CTHRC1
	NT	MKP1	NT	MKP1	NT	MKP1	NT	MKP1
	0.973669	1.72855	0.855714	1.75191	0.666056	1.41024	0.843738	1.16089
	0.740571	1.18368	0.777762	1.61951	0.699895	1.31679	0.458026	1.43294
	1.28576	3.25632	1.27697	2.9514	0.487035	1.57192	1.11793	0.892341
	2.102	0.498576	1.08956	2.92382	0.372508	1.74645	0.421841	1.62916
	2.05159	1.40527	0.984482	1.82181
	1.63438	1.22599	1.1686	2.55593
	2.51254	1.17634	0.888651	2.16536
	Figure 2B
	SMA		Col1A1		FN1		CTHRC1
	GFP	MKP1	GFP	MKP1	GFP	MKP1	GFP	MKP1
	2.93912	0.928479	2.42827	1.09661	1.4564	0.632161	1.10526	0.861051
	2.65996	1.25006	2.26065	1.07559	1.15756	0.841999	1.586	0.527739
	1.99108	1.62874	2.34769	1.10114	1.55553	0.5261	1.41316	0.58568
			2.48644	0.194825	1.21459	0.79786	1.27259	0.742212
			2.05943	1.40206
	Figure 2D
	SMA		Col1A1		FN1		CTHRC1
	GFP	MKP1	GFP	MKP1	GFP	MKP1	GFP	MKP1
	1.05887	0.929746	1.21162	0.747456	1.1432	0.829115	1.23329	0.721596
	1.11642	0.910689	1.16892	0.819286	1.34882	0.697275	0.975022	1.02672
	1.16648	0.842622	1.30419	0.651877	1.18026	0.709665	1.04904	0.943881
	1.29843	0.701189	1.83712	0.273493	1.22798	0.688606	1.04313	0.957127
			1.5214	0.481674			0.959926	1.03682
			1.098	0.86614			1.18027	0.843547
							0.888323	1.17988
							0.887527	1.11181
							0.894703	1.14382
	Figure 2E
	Casp3/7		Annexin V
	GFP	MKP1	Vehicle	MKP1
	1.0539	2.31624	25.1	57.6
	1.01428	1.92621	34.4	52.6
	1.01677	2.11577	24.9	57
	1.01378	2.08163	14.6	58.6
	0.93828	2.11756	19.5	58.2
			12.4	57.1

## Sheet: Figure 2_stats
LEFT (top)	Figure 2A
αSMA Protein Expression	Unpaired t test			df = degrees of freedom
	P value	0.7767		t = t value
	P value summary	ns
	Significantly different (P < 0.05)?	No
	One- or two-tailed P value?	Two-tailed
	t, df	t=0.2901, df=12
	How big is the difference?
	Mean of column A	1.614
	Mean of column B	1.496
	Difference between means (B - A) ± SEM	-0.1180 ± 0.4067
	95% confidence interval	-1.004 to 0.7681
	R squared (eta squared)	0.006963
RIGHT (top)
Col1A1 Protein Expression	Unpaired t test
	P value	0.0001
	P value summary	***
	Significantly different (P < 0.05)?	Yes
	One- or two-tailed P value?	Two-tailed
	t, df	t=5.628, df=12
	How big is the difference?
	Mean of column A	1.006
	Mean of column B	2.256
	Difference between means (B - A) ± SEM	1.250 ± 0.2221
	95% confidence interval	0.7659 to 1.734
	R squared (eta squared)	0.7252
LEFT (Bottom)
FN1 Protein Expression	Unpaired t test
	P value	0.0002
	P value summary	***
	Significantly different (P < 0.05)?	Yes
	One- or two-tailed P value?	Two-tailed
	t, df	t=7.835, df=6
	How big is the difference?
	Mean of column A	0.5564
	Mean of column B	1.511
	Difference between means (B - A) ± SEM	0.9550 ± 0.1219
	95% confidence interval	0.6567 to 1.253
	R squared (eta squared)	0.911
RIGHT (Bottom)
CTHRC1 Protein Expression	Unpaired t test
	P value	0.0491
	P value summary	*
	Significantly different (P < 0.05)?	Yes
	One- or two-tailed P value?	Two-tailed
	t, df	t=2.460, df=6
	How big is the difference?
	Mean of column A	0.7104
	Mean of column B	1.279
	Difference between means (B - A) ± SEM	0.5684 ± 0.2310
	95% confidence interval	0.003102 to 1.134
	R squared (eta squared)	0.5022
LEFT	Figure 2B
αSMA Protein Expression	Unpaired t test
	P value	0.022
	P value summary	*
	Significantly different (P < 0.05)?	Yes
	One- or two-tailed P value?	Two-tailed
	t, df	t=3.639, df=4
	How big is the difference?
	Mean of column A	2.53
	Mean of column B	1.269
	Difference between means (B - A) ± SEM	-1.261 ± 0.3465
	95% confidence interval	-2.223 to -0.2989
	R squared (eta squared)	0.768
RIGHT
Col1A1 Protein Expression	Unpaired t test
	P value	0.0003
	P value summary	***
	Significantly different (P < 0.05)?	Yes
	One- or two-tailed P value?	Two-tailed
	t, df	t=6.181, df=8
	How big is the difference?
	Mean of column A	2.316
	Mean of column B	0.974
	Difference between means (B - A) ± SEM	-1.342 ± 0.2172
	95% confidence interval	-1.843 to -0.8416
	R squared (eta squared)	0.8269
LEFT (Bottom)
FN1 Protein Expression	Unpaired t test
	P value	0.0017
	P value summary	**
	Significantly different (P < 0.05)?	Yes
	One- or two-tailed P value?	Two-tailed
	t, df	t=5.377, df=6
	How big is the difference?
	Mean of column A	1.346
	Mean of column B	0.6995
	Difference between means (B - A) ± SEM	-0.6465 ± 0.1202
	95% confidence interval	-0.9407 to -0.3523
	R squared (eta squared)	0.8282
RIGHT (Bottom)
CTHRC1 Protein Expression	Unpaired t test
	P value	0.002
	P value summary	**
	Significantly different (P < 0.05)?	Yes
	One- or two-tailed P value?	Two-tailed
	t, df	t=5.228, df=6
	How big is the difference?
	Mean of column A	1.344
	Mean of column B	0.6792
	Difference between means (B - A) ± SEM	-0.6651 ± 0.1272
	95% confidence interval	-0.9763 to -0.3538
	R squared (eta squared)	0.82
LEFT	Figure 2D
αSMA Protein Expression	Unpaired t test
	P value	0.005
	P value summary	**
	Significantly different (P < 0.05)?	Yes
	One- or two-tailed P value?	Two-tailed
	t, df	t=4.316, df=6
	How big is the difference?
	Mean of column A	1.16
	Mean of column B	0.8461
	Difference between means (B - A) ± SEM	-0.3140 ± 0.07275
	95% confidence interval	-0.4920 to -0.1360
	R squared (eta squared)	0.7564
RIGHT
Col1A1 Protein Expression	Unpaired t test
	P value	0.0006
	P value summary	***
	Significantly different (P < 0.05)?	Yes
	One- or two-tailed P value?	Two-tailed
	t, df	t=4.915, df=10
	How big is the difference?
	Mean of column A	1.357
	Mean of column B	0.64
	Difference between means (B - A) ± SEM	-0.7169 ± 0.1459
	95% confidence interval	-1.042 to -0.3919
	R squared (eta squared)	0.7072
LEFT (Bottom)
FN1 Protein Expression	Unpaired t test
	P value	0.0001
	P value summary	***
	Significantly different (P < 0.05)?	Yes
	One- or two-tailed P value?	Two-tailed
	t, df	t=8.889, df=6
	How big is the difference?
	Mean of column A	1.225
	Mean of column B	0.7312
	Difference between means (B - A) ± SEM	-0.4939 ± 0.05556
	95% confidence interval	-0.6299 to -0.3579
	R squared (eta squared)	0.9294
RIGHT (Bottom)
CTHRC1 Protein Expression	Unpaired t test
	P value	0.8056
	P value summary	ns
	Significantly different (P < 0.05)?	No
	One- or two-tailed P value?	Two-tailed
	t, df	t=0.2502, df=16
	How big is the difference?
	Mean of column A	1.012
	Mean of column B	0.9961
	Difference between means (B - A) ± SEM	-0.01623 ± 0.06484
	95% confidence interval	-0.1537 to 0.1212
	R squared (eta squared)	0.003899
LEFT	Figure 2E
Casp3/7 Activity	Unpaired t test
	P value	<0.0001
	P value summary	****
	Significantly different (P < 0.05)?	Yes
	One- or two-tailed P value?	Two-tailed
	t, df	t=17.00, df=8
	How big is the difference?
	Mean of column A	1.007
	Mean of column B	2.111
	Difference between means (B - A) ± SEM	1.104 ± 0.06493
	95% confidence interval	0.9544 to 1.254
	R squared (eta squared)	0.9731
RIGHT
% Annexin V positive cells	Unpaired t test
	P value	<0.0001
	P value summary	****
	Significantly different (P < 0.05)?	Yes
	One- or two-tailed P value?	Two-tailed
	t, df	t=10.28, df=10
	How big is the difference?
	Mean of column A	21.82
	Mean of column B	56.85
	Difference between means (B - A) ± SEM	35.03 ± 3.408
	95% confidence interval	27.44 to 42.63
	R squared (eta squared)	0.9136

## Sheet: Figure 3_data
	Figure 3C				Figure 3F
	Day 21				Day 21			Day 42			Day 63
	Cre neg	Cre neg	Cre +		Cre neg	Cre neg		Cre neg	Cre neg	Cre +	Cre neg	Cre neg	Cre +
	Saline	Bleo	Bleo		d21 saline	d21 bleo		saline d42	d42 bleo MKP-	MKPcre+ bleo d42	saline d63	bleo d63	MKPcre+ bleo d63
	46.7625	116.324	117.688		44.08	90.1082		36.7285	58.1061	109.11	28.9902	64.0739	110.668
	79.0426	120.719	83.3618		48.7851	87.7557		47.1615	67.1071	108.672	49.6517	70.3133	98.7001
	78.1333	94.2734	162.016		36.7154	100.03		63.0157	78.9722	92.8994	31.445	71.3362	122.533
	73.5868	103.366	111.777		67.2986	131.636		52.1735	47.5707	133.097	49.5495	69.9042	79.1637
	16.7556	116.779	89.2723			99.1093		49.0027	61.0723	125.649	45.2535	53.8454	109.747
	33.2745	95.1827	140.42			75.4814		53.7078	86.0299	140.874	53.6409	66.7333	98.8024
	16.9829	86.999	150.195			73.9472		53.0941	77.4379	112.651		43.7192
		92.6821	145.194			79.7774			86.718	104.29		59.9825
		91.0909	152.424			94.9156			88.6201	100.53		55.2774
		76.5421	182.909			97.2682			88.6752
		91.5455	152.424			96.2453
		128.145
		107.004

## Sheet: Figure 3_stats
	Figure 3C						df = degrees of freedom
Hydroxyproline	1-way ANOVA						t = t value
	Tukey's multiple comparisons test	Mean Diff.	95.00% CI of diff.	Significant?	Summary	Adjusted P Value
	Saline vs. Bleo	-52.37	-80.99 to -23.75	Yes	***	0.0003	A-B
	Saline vs. Bleo	-86.02	-115.5 to -56.51	Yes	****	<0.0001	A-C
	Bleo vs. Bleo	-33.66	-58.66 to -8.647	Yes	**	0.0067	B-C
	Test details	Mean 1	Mean 2	Mean Diff.	SE of diff.	n1	n2	q	DF
	Saline vs. Bleo	49.22	101.6	-52.37	11.57	7	13	6.403	28
	Saline vs. Bleo	49.22	135.2	-86.02	11.93	7	11	10.2	28
	Bleo vs. Bleo	101.6	135.2	-33.66	10.11	13	11	4.709	28
	Figure 3G
Hydroxyproline	1-way ANOVA
	Tukey's multiple comparisons test	Mean Diff.	95.00% CI of diff.	Significant?	Summary	Adjusted P Value
	d21 saline vs. d21 bleo	-44.08	-68.67 to -19.49	Yes	****	<0.0001	A-B
	d21 saline vs. saline d42	-1.478	-27.87 to 24.92	No	ns	>0.9999	A-C
	d21 saline vs. d42 bleo MKP-	-24.81	-49.73 to 0.1033	No	ns	0.0517	A-D
	d21 saline vs. MKPcre+ bleo d42	-64.98	-90.28 to -39.67	Yes	****	<0.0001	A-E
	d21 saline vs. saline d63	6.131	-21.05 to 33.32	No	ns	0.9963	A-F
	d21 saline vs. bleo d63	-12.47	-37.77 to 12.84	No	ns	0.7751	A-G
	d21 saline vs. MKPcre+ bleo d63	-54.05	-81.23 to -26.87	Yes	****	<0.0001	A-H
	d21 bleo vs. saline d42	42.6	22.24 to 62.96	Yes	****	<0.0001	B-C
	d21 bleo vs. d42 bleo MKP-	19.27	0.8662 to 37.67	Yes	*	0.034	B-D
	d21 bleo vs. MKPcre+ bleo d42	-20.9	-39.83 to -1.971	Yes	*	0.0208	B-E
	d21 bleo vs. saline d63	50.21	28.84 to 71.58	Yes	****	<0.0001	B-F
	d21 bleo vs. bleo d63	31.61	12.68 to 50.54	Yes	****	<0.0001	B-G
	d21 bleo vs. MKPcre+ bleo d63	-9.971	-31.34 to 11.40	No	ns	0.8192	B-H
	saline d42 vs. d42 bleo MKP-	-23.33	-44.09 to -2.580	Yes	*	0.0174	C-D
	saline d42 vs. MKPcre+ bleo d42	-63.5	-84.72 to -42.28	Yes	****	<0.0001	C-E
	saline d42 vs. saline d63	7.609	-15.82 to 31.04	No	ns	0.9687	C-F
	saline d42 vs. bleo d63	-10.99	-32.21 to 10.23	No	ns	0.7288	C-G
	saline d42 vs. MKPcre+ bleo d63	-52.57	-76.00 to -29.14	Yes	****	<0.0001	C-H
	d42 bleo MKP- vs. MKPcre+ bleo d42	-40.17	-59.52 to -20.82	Yes	****	<0.0001	D-E
	d42 bleo MKP- vs. saline d63	30.94	9.195 to 52.69	Yes	***	0.0009	D-F
	d42 bleo MKP- vs. bleo d63	12.34	-7.006 to 31.69	No	ns	0.4842	D-G
	d42 bleo MKP- vs. MKPcre+ bleo d63	-29.24	-50.99 to -7.491	Yes	**	0.0021	D-H
	MKPcre+ bleo d42 vs. saline d63	71.11	48.91 to 93.30	Yes	****	<0.0001	E-F
	MKPcre+ bleo d42 vs. bleo d63	52.51	32.66 to 72.36	Yes	****	<0.0001	E-G
	MKPcre+ bleo d42 vs. MKPcre+ bleo d63	10.93	-11.27 to 33.12	No	ns	0.7756	E-H
	saline d63 vs. bleo d63	-18.6	-40.79 to 3.597	No	ns	0.1638	F-G
	saline d63 vs. MKPcre+ bleo d63	-60.18	-84.49 to -35.87	Yes	****	<0.0001	F-H
	bleo d63 vs. MKPcre+ bleo d63	-41.58	-63.78 to -19.39	Yes	****	<0.0001	G-H
	Test details	Mean 1	Mean 2	Mean Diff.	SE of diff.	n1	n2	q	DF
	d21 saline vs. d21 bleo	49.22	93.3	-44.08	7.799	4	11	7.993	54
	d21 saline vs. saline d42	49.22	50.7	-1.478	8.372	4	7	0.2496	54
	d21 saline vs. d42 bleo MKP-	49.22	74.03	-24.81	7.903	4	10	4.44	54
	d21 saline vs. MKPcre+ bleo d42	49.22	114.2	-64.98	8.027	4	9	11.45	54
	d21 saline vs. saline d63	49.22	43.09	6.131	8.622	4	6	1.006	54
	d21 saline vs. bleo d63	49.22	61.69	-12.47	8.027	4	9	2.197	54
	d21 saline vs. MKPcre+ bleo d63	49.22	103.3	-54.05	8.622	4	6	8.865	54
	d21 bleo vs. saline d42	93.3	50.7	42.6	6.458	11	7	9.328	54
	d21 bleo vs. d42 bleo MKP-	93.3	74.03	19.27	5.836	11	10	4.668	54
	d21 bleo vs. MKPcre+ bleo d42	93.3	114.2	-20.9	6.004	11	9	4.923	54
	d21 bleo vs. saline d63	93.3	43.09	50.21	6.779	11	6	10.47	54
	d21 bleo vs. bleo d63	93.3	61.69	31.61	6.004	11	9	7.446	54
	d21 bleo vs. MKPcre+ bleo d63	93.3	103.3	-9.971	6.779	11	6	2.08	54
	saline d42 vs. d42 bleo MKP-	50.7	74.03	-23.33	6.583	7	10	5.013	54
	saline d42 vs. MKPcre+ bleo d42	50.7	114.2	-63.5	6.732	7	9	13.34	54
	saline d42 vs. saline d63	50.7	43.09	7.609	7.432	7	6	1.448	54
	saline d42 vs. bleo d63	50.7	61.69	-10.99	6.732	7	9	2.309	54
	saline d42 vs. MKPcre+ bleo d63	50.7	103.3	-52.57	7.432	7	6	10	54
	d42 bleo MKP- vs. MKPcre+ bleo d42	74.03	114.2	-40.17	6.137	10	9	9.255	54
	d42 bleo MKP- vs. saline d63	74.03	43.09	30.94	6.898	10	6	6.344	54
	d42 bleo MKP- vs. bleo d63	74.03	61.69	12.34	6.137	10	9	2.844	54
	d42 bleo MKP- vs. MKPcre+ bleo d63	74.03	103.3	-29.24	6.898	10	6	5.994	54
	MKPcre+ bleo d42 vs. saline d63	114.2	43.09	71.11	7.04	9	6	14.28	54
	MKPcre+ bleo d42 vs. bleo d63	114.2	61.69	52.51	6.297	9	9	11.79	54
	MKPcre+ bleo d42 vs. MKPcre+ bleo d63	114.2	103.3	10.93	7.04	9	6	2.195	54
	saline d63 vs. bleo d63	43.09	61.69	-18.6	7.04	6	9	3.736	54
	saline d63 vs. MKPcre+ bleo d63	43.09	103.3	-60.18	7.712	6	6	11.04	54
	bleo d63 vs. MKPcre+ bleo d63	61.69	103.3	-41.58	7.04	9	6	8.353	54

## Sheet: Figure 4_data
	Figure 4A							Figure 4B
	p-p38		p-ERK		p-JNK			p-p38		p-ERK		p-JNK
	GFP	MKP1	GFP	MKP1	GFP	MKP1		NT	DUSP1 sgRNA	NT	DUSP1 sgRNA	NT	DUSP1 sgRNA
	1.06082	0.24447	0.949521	2.33495	1.34931	0.769684		0.147611	1.98521	0.87591	1.11932	0.934466	1.04635
	0.883053	0.054721	2.41879	3.32656	0.47405	10.3014		0.333552	1.49672	1.00046	0.999578	1.14183	0.855893
	2.41259	0.038491	3.2275	0.804595	0.347056	4.91801		0.5274	1.47852	1.12402	0.879761	0.78286	1.13383
	1.13134	0.601493			0.377292	3.95759		0.236294	1.58983	0.970922	1.03417	0.700673	1.33241
	0.995749	0.27298			3.10888	1.69761		0.654569	1.35837	1.09331	0.91681	0.978241	1.01588
	1.50444	0.135184
	Figure 4C							Figure 4E
	SMA			Col1A1				Casp3/7		Annexin V
	Fibs	Myofibs	Myofibs + SB	control	TGF-ß	TGF-ß + SB203580		Vehicle	SB203580	Vehicle	SB203580
	0.072583	1.94526	0.683704	0.842273	1.69561	0.339464		0.992982	3.1586	26.7	70
	0.16998	2.03751	0.799502	0.663263	2.26604	0.477551		0.545263	2.54982	22	79.9
	0.036316	2.14653	0.926234	0.239123	2.63191	0.213405		1.02105	3.3979	21	80.4
	0.062894	2.25869	0.517045	0.205365	2.33184	0.102478		0.931228	3.12982	21.4	80.4
	0.017216	2.17485	0.664581	1.09454	2.27822	0.296566				25.9	81.4
				0.070529	2.20874	0.096354
				1.88393	2.60332	0.110127

## Sheet: Figure 4_stats
	Figure 4A
	P-p38			P-ERK1/2			P-JNK
	Unpaired t test			Unpaired t test			Unpaired t test
	P value	0.0012		P value	0.9673		P value	0.1053
	P value summary	**		P value summary	ns		P value summary	ns
	Significantly different (P < 0.05)?	Yes		Significantly different (P < 0.05)?	No		Significantly different (P < 0.05)?	No
	One- or two-tailed P value?	Two-tailed		One- or two-tailed P value?	Two-tailed		One- or two-tailed P value?	Two-tailed
	t, df	t=4.466, df=10		t, df	t=0.04362, df=4		t, df	t=1.826, df=8
	How big is the difference?			How big is the difference?			How big is the difference?
	Mean of column A	1.331		Mean of column A	2.199		Mean of column A	1.131
	Mean of column B	0.2246		Mean of column B	2.155		Mean of column B	4.329
	Difference between means (B - A) ± SEM	-1.107 ± 0.2478		Difference between means (B - A) ± SEM	-0.04324 ± 0.9913		Difference between means (B - A) ± SEM	3.198 ± 1.751
	95% confidence interval	-1.659 to -0.5547		95% confidence interval	-2.795 to 2.709		95% confidence interval	-0.8403 to 7.235
	R squared (eta squared)	0.6661		R squared (eta squared)	0.0004754		R squared (eta squared)	0.2942
	Figure 4B
	P-p38			P-ERK1/2			P-JNK
	Unpaired t test			Unpaired t test			Unpaired t test
	P value	<0.0001		P value	0.7184		P value	0.1617
	P value summary	****		P value summary	ns		P value summary	ns
	Significantly different (P < 0.05)?	Yes		Significantly different (P < 0.05)?	No		Significantly different (P < 0.05)?	No
	One- or two-tailed P value?	Two-tailed		One- or two-tailed P value?	Two-tailed		One- or two-tailed P value?	Two-tailed
	t, df	t=8.450, df=8		t, df	t=0.3736, df=8		t, df	t=1.542, df=8
	How big is the difference?			How big is the difference?			How big is the difference?
	Mean of column A	0.3799		Mean of column A	1.013		Mean of column A	0.9076
	Mean of column B	1.582		Mean of column B	0.9899		Mean of column B	1.077
	Difference between means (B - A) ± SEM	1.202 ± 0.1422		Difference between means (B - A) ± SEM	-0.02300 ± 0.06155		Difference between means (B - A) ± SEM	0.1693 ± 0.1098
	95% confidence interval	0.8739 to 1.530		95% confidence interval	-0.1649 to 0.1189		95% confidence interval	-0.08387 to 0.4224
	R squared (eta squared)	0.8993		R squared (eta squared)	0.01715		R squared (eta squared)	0.2291
							df = degrees of freedom
LEFT	Figure 4C						t = t value
αSMA Protein Expression	Tukey's multiple comparisons test	Mean Diff.	95.00% CI of diff.	Significant?	Summary	Adjusted P Value
	Fibs vs. Myofibs	-2.041	-2.241 to -1.841	Yes	****	<0.0001	A-B
	Fibs vs. Myofibs	-0.6464	-0.8463 to -0.4465	Yes	****	<0.0001	A-C
	Myofibs vs. Myofibs	1.394	1.194 to 1.594	Yes	****	<0.0001	B-C
	Test details	Mean 1	Mean 2	Mean Diff.	SE of diff.	n1	n2	q	DF
	Fibs vs. Myofibs	0.0718	2.113	-2.041	0.07492	5	5	38.52	12
	Fibs vs. Myofibs	0.0718	0.7182	-0.6464	0.07492	5	5	12.2	12
	Myofibs vs. Myofibs	2.113	0.7182	1.394	0.07492	5	5	26.32	12
RIGHT
	Tukey's multiple comparisons test	Mean Diff.	95.00% CI of diff.	Significant?	Summary	Adjusted P Value
Col1A1 Protein Expression	control vs. TGF-ß	-1.574	-2.143 to -1.005	Yes	****	<0.0001	A-B
	control vs. TGF-ß + SB203580	0.4804	-0.08885 to 1.050	No	ns	0.107	A-C
	TGF-ß vs. TGF-ß + SB203580	2.054	1.485 to 2.624	Yes	****	<0.0001	B-C
	Test details	Mean 1	Mean 2	Mean Diff.	SE of diff.	n1	n2	q	DF
	control vs. TGF-ß	0.7141	2.288	-1.574	0.2231	7	7	9.978	18
	control vs. TGF-ß + SB203580	0.7141	0.2337	0.4804	0.2231	7	7	3.046	18
	TGF-ß vs. TGF-ß + SB203580	2.288	0.2337	2.054	0.2231	7	7	13.02	18
LEFT	Figure 2E
Casp3/7 Activity	Unpaired t test
	P value	<0.0001
	P value summary	****
	Significantly different (P < 0.05)?	Yes
	One- or two-tailed P value?	Two-tailed
	t, df	t=10.34, df=6
	How big is the difference?
	Mean of column A	0.8726
	Mean of column B	3.059
	Difference between means (B - A) ± SEM	2.186 ± 0.2114
	95% confidence interval	1.669 to 2.704
	R squared (eta squared)	0.9469
RIGHT
% Annexin V positive cells	Unpaired t test
	P value	<0.0001
	P value summary	****
	Significantly different (P < 0.05)?	Yes
	One- or two-tailed P value?	Two-tailed
	t, df	t=22.59, df=8
	How big is the difference?
	Mean of column A	23.4
	Mean of column B	78.42
	Difference between means (B - A) ± SEM	55.02 ± 2.436
	95% confidence interval	49.40 to 60.64
	R squared (eta squared)	0.9846

## Sheet: Figure 5_data
				Figure 5A
				Fibroblast			Myofibroblast			IPF fibroblasts
			p38α	1.00408	1.00038	1.00037	1.21285	0.633082	0.817658	1.0006	1.00014	1.00039
			p38β	0.083406	0.079253	0.0139141	0.055714	0.033186	0.004694	0.049853	0.056209	0.063787
				Figure 5B			Figure 5C
				Total p38	p38α		SMA		Col1A1
				1.02866	0.52503		NT	p38α	NT	p38α
				0.999275	0.487405		2.30059	1.19256	2.68877	0.320767
				0.979894	0.493315		2.16737	0.956635	2.17822	0.826701
				0.998928	0.753403		3.71538	0.70234	3.73895	0.532962
							3.05909	0.549968	2.4118	1.31066
							2.83144	0.930692	3.6345	0.61891
							2.34434	1.24084
							2.69194	0.664685
				Figure 5D							Figure 5F
				SMA			COL1A1				Casp3/7		Annexin V
				control	TGF-ß	TGF-ß + VX-702	control	TGF-ß	TGF-ß + VX-702		Vehicle	VX-702	Vehicle	VX-702
				0.072583	1.94526	1.24677	0.842273	1.69561	1.11806		0.956733	2.4683	24.8	45.1
				0.16998	2.03751	0.933648	0.663263	2.26604	0.443272		0.998778	2.61043	23.4	48.6
				0.036316	2.14653	1.18827	0.239123	2.63191	1.25903		1.06362	2.34612	25.4	46.6
				0.062894	2.25869	1.03053	0.205365	2.33184	1.58583		0.905311	2.36901	13.6	48.2
				0.017216	2.17485	1.28564	1.09454	2.27822	0.179427				30.4	36.1

## Sheet: Figure 5_stats
	Figure 5A
LEFT	No TGFb		_+ TGFb
Normal HLFs	Unpaired t test		Unpaired t test
	P value	<0.0001	P value	0.0075
	P value summary	****	P value summary	**
	Significantly different (P < 0.05)?	Yes	Significantly different (P < 0.05)?	Yes
	One- or two-tailed P value?	Two-tailed	One- or two-tailed P value?	Two-tailed
	t, df	t=41.83, df=4	t, df	t=4.991, df=4
	How big is the difference?		How big is the difference?
	Mean of column A	1.002	Mean of column A	0.8879
	Mean of column B	0.05886	Mean of column B	0.0312
	Difference between means (B - A) ± SEM	-0.9428 ± 0.02254	Difference between means (B - A) ± SEM	-0.8567 ± 0.1716
	95% confidence interval	-1.005 to -0.8802	95% confidence interval	-1.333 to -0.3801
	R squared (eta squared)	0.9977	R squared (eta squared)	0.8616
RIGHT
IPF Fibroblasts	Unpaired t test
	P value	<0.0001
	P value summary	****
	Significantly different (P < 0.05)?	Yes
	One- or two-tailed P value?	Two-tailed
	t, df	t=234.2, df=4
	How big is the difference?
	Mean of column A	1
	Mean of column B	0.05662
	Difference between means (B - A) ± SEM	-0.9438 ± 0.004030
	95% confidence interval	-0.9550 to -0.9326
	R squared (eta squared)	0.9999
	Figure 5B
p38 alpha v. total p38	Unpaired t test
	P value	0.0005
	P value summary	***
	Significantly different (P < 0.05)?	Yes
	One- or two-tailed P value?	Two-tailed
	t, df	t=6.805, df=6
	How big is the difference?
	Mean of column A	1.002
	Mean of column B	0.5648
	Difference between means (B - A) ± SEM	-0.4369 ± 0.06421
	95% confidence interval	-0.5940 to -0.2798
	R squared (eta squared)	0.8853
LEFT	Figure 5C
αSMA Protein Expression	Unpaired t test
	P value	<0.0001
	P value summary	****
	Significantly different (P < 0.05)?	Yes
	One- or two-tailed P value?	Two-tailed
	t, df	t=8.103, df=12
	How big is the difference?
	Mean of column A	2.73
	Mean of column B	0.8911
	Difference between means (B - A) ± SEM	-1.839 ± 0.2269
	95% confidence interval	-2.333 to -1.344
	R squared (eta squared)	0.8455
RIGHT
Col1A1 Protein Expression	Unpaired t test
	P value	0.0003
	P value summary	***
	Significantly different (P < 0.05)?	Yes
	One- or two-tailed P value?	Two-tailed
	t, df	t=6.116, df=8
	How big is the difference?
	Mean of column A	2.93
	Mean of column B	0.722
	Difference between means (B - A) ± SEM	-2.208 ± 0.3611
	95% confidence interval	-3.041 to -1.376
	R squared (eta squared)	0.8238
LEFT	Figure 5D
αSMA Protein Expression	Tukey's multiple comparisons test	Mean Diff.	95.00% CI of diff.	Significant?	Summary	Adjusted P Value
	control vs. TGF-ß	-2.041	-2.238 to -1.844	Yes	****	<0.0001	A-B
	control vs. TGF-ß + VX-702	-1.065	-1.262 to -0.8683	Yes	****	<0.0001	A-C
	TGF-ß vs. TGF-ß + VX-702	0.9756	0.7787 to 1.173	Yes	****	<0.0001	B-C
	Test details	Mean 1	Mean 2	Mean Diff.	SE of diff.	n1	n2	q	DF
	control vs. TGF-ß	0.0718	2.113	-2.041	0.07381	5	5	39.1	12
	control vs. TGF-ß + VX-702	0.0718	1.137	-1.065	0.07381	5	5	20.41	12
	TGF-ß vs. TGF-ß + VX-702	2.113	1.137	0.9756	0.07381	5	5	18.69	12
RIGHT
Col1A1 Protein Expression	Tukey's multiple comparisons test	Mean Diff.	95.00% CI of diff.	Significant?	Summary	Adjusted P Value
	control vs. TGF-ß	-1.632	-2.391 to -0.8731	Yes	***	0.0003	A-B
	control vs. TGF-ß + VX-702	-0.3082	-1.067 to 0.4505	No	ns	0.5415	A-C
	TGF-ß vs. TGF-ß + VX-702	1.324	0.5649 to 2.082	Yes	**	0.0015	B-C
	Test details	Mean 1	Mean 2	Mean Diff.	SE of diff.	n1	n2	q	DF
	control vs. TGF-ß	0.6089	2.241	-1.632	0.2844	5	5	8.114	12
	control vs. TGF-ß + VX-702	0.6089	0.9171	-0.3082	0.2844	5	5	1.533	12
	TGF-ß vs. TGF-ß + VX-702	2.241	0.9171	1.324	0.2844	5	5	6.582	12
LEFT	Figure 5F
Casp3/7 Activity	Unpaired t test
	P value	<0.0001
	P value summary	****
	Significantly different (P < 0.05)?	Yes
	One- or two-tailed P value?	Two-tailed
	t, df	t=21.31, df=6
	How big is the difference?
	Mean of column A	0.9811
	Mean of column B	2.448
	Difference between means (B - A) ± SEM	1.467 ± 0.06884
	95% confidence interval	1.299 to 1.636
	R squared (eta squared)	0.987
RIGHT
% Annexin V positive cells	Unpaired t test
	P value	0.0003
	P value summary	***
	Significantly different (P < 0.05)?	Yes
	One- or two-tailed P value?	Two-tailed
	t, df	t=5.983, df=8
	How big is the difference?
	Mean of column A	23.52
	Mean of column B	44.92
	Difference between means (B - A) ± SEM	21.40 ± 3.577
	95% confidence interval	13.15 to 29.65
	R squared (eta squared)	0.8173

[truncated: 22 more sheets: Figure 6_data, Figure 6_stats, Figure 7_data, Figure 7_stats, Figure 8_data, Figure 8_stats, Figure S1_data, Figure S1_stats, Figure S2_data, Figure S2_stats, Figure S4_data, Figure S4_stats, Figure S5_data, Figure S5_stats, Figure S6_data, Figure S6_stats, Figure S7_data, Figure S7_stats, Figure S8_data, Figure S8_stats …]
